# Supplementary material for: Effects of Different Adduct Ions, Ionization Temperatures, and Solvents on the Ion Mobility of Glycans
Source: Molecules. 2025 May 15;30(10):2177. doi: 10.3390/molecules30102177 (PMC12114495; doi:10.3390/molecules30102177)
Supplement: Supplementary file 1 [file molecules-30-02177-s001.zip]

Archive with 1 entries (1 files):
- molecules-3635429-supplementary.pdf
